# Supplementary material for: A new species of Nemoura (Plecoptera, Nemouridae) and supplementary description of Amphinemura cordiformis from the Nanling Mountains of southern China
Source: Zookeys. 2021 May 20;1039:109–22. doi: 10.3897/zookeys.1039.60144 (PMC8159917; doi:10.3897/zookeys.1039.60144)
Supplement: XML Treatment for Amphinemura cordiformis [file zookeys.1039.60144-treatment2.xml]

<!DOCTYPE tp:taxon-treatment
  PUBLIC "-//TaxonX//DTD Taxonomic Treatment Publishing DTD v0 20100105//EN" "tax-treatment-NSO.dtd">
<tp:taxon-treatment xmlns:tp="http://www.plazi.org/taxpub"><tp:treatment-meta><kwd-group><label>Taxon classification</label><kwd><named-content xmlns:xlink="http://www.w3.org/1999/xlink" content-type="kingdom">Animalia</named-content></kwd><kwd><named-content xmlns:xlink="http://www.w3.org/1999/xlink" content-type="order">Plecoptera</named-content></kwd><kwd><named-content xmlns:xlink="http://www.w3.org/1999/xlink" content-type="family">Nemouridae</named-content></kwd></kwd-group><mixed-citation publication-type="journal"><person-group><name><surname>Meng-Yuan</surname><given-names>Zhao</given-names></name><name><surname>Yu-Zhou</surname><given-names>Du</given-names></name></person-group><article-title>A new species of <italic><tp:taxon-name><tp:taxon-name-part taxon-name-part-type="genus" reg="Nemoura">Nemoura</tp:taxon-name-part></tp:taxon-name></italic> (<tp:taxon-name><tp:taxon-name-part taxon-name-part-type="order">Plecoptera</tp:taxon-name-part></tp:taxon-name>, <tp:taxon-name><tp:taxon-name-part taxon-name-part-type="family">Nemouridae</tp:taxon-name-part></tp:taxon-name>) and supplementary description of <italic><tp:taxon-name><tp:taxon-name-part taxon-name-part-type="genus" reg="Amphinemura">Amphinemura</tp:taxon-name-part> <tp:taxon-name-part taxon-name-part-type="species" reg="cordiformis">cordiformis</tp:taxon-name-part></tp:taxon-name></italic> from the Nanling Mountains of southern China</article-title><source>Zookeys</source><day>20</day><month>5</month><year>2021</year><volume>1039</volume><fpage>109</fpage><lpage>122</lpage><pub-id pub-id-type="doi">10.3897/zookeys.1039.60144</pub-id></mixed-citation></tp:treatment-meta><tp:nomenclature><tp:taxon-name><object-id xmlns:xlink="http://www.w3.org/1999/xlink" content-type="arpha" xlink:type="simple">BA78C775-D762-535E-A0FC-67976A4DB860</object-id>
            <tp:taxon-name-part taxon-name-part-type="genus" reg="Amphinemura">Amphinemura</tp:taxon-name-part>
            <tp:taxon-name-part taxon-name-part-type="species" reg="cordiformis">cordiformis</tp:taxon-name-part>
          </tp:taxon-name><tp:taxon-authority>Li &amp; Yang, 2006</tp:taxon-authority><xref ref-type="fig" rid="F8">Figures 8</xref><xref ref-type="fig" rid="F9">, 9</xref><xref ref-type="fig" rid="F10">, 10</xref><xref ref-type="fig" rid="F11">, 11</xref><xref ref-type="fig" rid="F12">, 12</xref><tp:nomenclature-citation-list><tp:nomenclature-citation><tp:taxon-name>
                <tp:taxon-name-part taxon-name-part-type="genus" reg="Amphinemura">Amphinemura</tp:taxon-name-part> <tp:taxon-name-part taxon-name-part-type="species" reg="cordiformis">cordiformis</tp:taxon-name-part></tp:taxon-name><comment>: Li &amp; Yang, 2006. Zootaxa 1154: 42.</comment></tp:nomenclature-citation><tp:nomenclature-citation><tp:taxon-name>
                <tp:taxon-name-part taxon-name-part-type="genus" reg="Amphinemura">Amphinemura</tp:taxon-name-part> <tp:taxon-name-part taxon-name-part-type="species" reg="cordiformis">cordiformis</tp:taxon-name-part></tp:taxon-name><comment>: Wang, Du, Sivec &amp; Li, 2006. Illiesia 2(7): 50.</comment></tp:nomenclature-citation><tp:nomenclature-citation><tp:taxon-name>
                <tp:taxon-name-part taxon-name-part-type="genus" reg="Amphinemura">Amphinemura</tp:taxon-name-part> <tp:taxon-name-part taxon-name-part-type="species" reg="cordiformis">cordiformis</tp:taxon-name-part></tp:taxon-name><comment>: Yang, Li &amp; Zhu, 2015. Fauna Sinica <tp:taxon-name><tp:taxon-name-part taxon-name-part-type="class">Insecta</tp:taxon-name-part></tp:taxon-name> 58: 182.</comment></tp:nomenclature-citation><tp:nomenclature-citation><tp:taxon-name>
                <tp:taxon-name-part taxon-name-part-type="genus" reg="Amphinemura">Amphinemura</tp:taxon-name-part> <tp:taxon-name-part taxon-name-part-type="species" reg="cordiformis">cordiformis</tp:taxon-name-part></tp:taxon-name><comment>: Yang &amp; Li, 2018. Species Catalogue of China. Vol. 2. Animals, <tp:taxon-name><tp:taxon-name-part taxon-name-part-type="class">Insecta</tp:taxon-name-part></tp:taxon-name> (III), <tp:taxon-name><tp:taxon-name-part taxon-name-part-type="order">Plecoptera</tp:taxon-name-part></tp:taxon-name>, 8.</comment></tp:nomenclature-citation></tp:nomenclature-citation-list></tp:nomenclature><tp:treatment-sec sec-type="type locality" id="SECID0E3MAE"><title>Type locality.</title><p>China, Guizhou Province, Dashahe.</p></tp:treatment-sec><tp:treatment-sec sec-type="material" id="SECID0EBNAE"><title>Material examined.</title><p>2♂♂, China, Hunan Province, Chenzhou City, Yizhang County, Mangshan National Natural Reserve, Guizizhai (Fig. <xref ref-type="fig" rid="F12">12</xref>), 1218 m, <named-content xmlns:xlink="http://www.w3.org/1999/xlink" content-type="dwc:verbatimCoordinates" xlink:type="simple"><named-content content-type="geo-json" specific-use="{&#34;type&#34;:&#34;Point&#34;,&#34;coordinates&#34;:[112.929005,24.951360]}" id="NCID0EONAE" xlink:type="simple">24°57'4.896"N 112°55'44.418"E</named-content></named-content>, 3.IX.2020, leg. Huo Qing-Bo (<abbrev xmlns:xlink="http://www.w3.org/1999/xlink" content-type="institution" xlink:title="Insect Collection of Yangzhou University" id="ABBRID0ETNAE" xlink:type="simple">ICYZU</abbrev>); 12♂♂, China, Guizhou Province, Leigong Mountain, Lianhuaping, 1450–1620 m, 17–18.IX.2005, leg. Wang Zhi-Jie (<abbrev xmlns:xlink="http://www.w3.org/1999/xlink" content-type="institution" xlink:title="Insect Collection of Yangzhou University" id="ABBRID0EYNAE" xlink:type="simple">ICYZU</abbrev>).</p></tp:treatment-sec><tp:treatment-sec sec-type="distribution" id="SECID0E4NAE"><title>Distribution.</title><p>China (Guizhou, Hunan).</p></tp:treatment-sec><tp:treatment-sec sec-type="diagnosis" id="SECID0ECOAE"><title>Diagnosis.</title></tp:treatment-sec><tp:treatment-sec sec-type="description" id="SECID0EGOAE"><title>Description.</title><p>Adult habitus (Fig. <xref ref-type="fig" rid="F8">8</xref>): head and antennae dark brown, palpi pale brown, pronotum dark brown with rugosities, head wider than pronotum; two cervical gills, one on each side of lateral cervical sclerites with two branches, each branch divide into several branches; wing membranes subhyaline, veins brown. Legs pale brown; abdominal segments brown, terminalia darker.</p><fig id="F8" position="float" orientation="portrait"><object-id xmlns:xlink="http://www.w3.org/1999/xlink" content-type="doi" xlink:type="simple">10.3897/zookeys.1039.60144.figure8</object-id><object-id xmlns:xlink="http://www.w3.org/1999/xlink" content-type="arpha" xlink:type="simple">8735E00C-5F09-5054-8217-34628E0F976D</object-id><label>Figure 8.</label><caption><p><italic><tp:taxon-name><tp:taxon-name-part taxon-name-part-type="genus" reg="Amphinemura">Amphinemura</tp:taxon-name-part> <tp:taxon-name-part taxon-name-part-type="species" reg="cordiformis">cordiformis</tp:taxon-name-part></tp:taxon-name></italic> male <bold>A</bold> prothorax, cervical gills, ventral view <bold>B</bold> head and pronotum, dorsal view.</p></caption><graphic xmlns:xlink="http://www.w3.org/1999/xlink" xlink:href="zookeys-1039-109-g008.jpg" position="float" orientation="portrait" xlink:type="simple" id="oo_545322.jpg"><uri content-type="original_file" xlink:type="simple">https://binary.pensoft.net/fig/545322</uri></graphic></fig><p><bold>Male</bold> (Figs <xref ref-type="fig" rid="F9">9</xref>–<xref ref-type="fig" rid="F11">11</xref>). Body length 7.0 mm, forewing length 9.5 mm, hindwing length 7.2 mm. Tergum IX sclerotized with a concavity at mid-anterior margin, an inverted V-shaped concavity at mid-posterior margin (Figs <xref ref-type="fig" rid="F9">9B</xref>, <xref ref-type="fig" rid="F11">11A</xref>). Hypoproct broad basally, bearing setae and tapering to a thin apex, below apex with an apical nipple; vesicle slender, length approximately 4× of maximum width. Tergum X strongly sclerotized laterally, median area beneath epiproct weakly sclerotized with several black spots ambilaterally, covering sparse long setae (Figs <xref ref-type="fig" rid="F9">9</xref>, <xref ref-type="fig" rid="F11">11</xref>). Epiproct slender, split apically with a membranous small ligule; dorsal aspect of epiproct wrapped by two long, oval, apically grooved lobes, jointed at base and divided half-way by distinctly sclerotized along notch, below notch with a pair of V-shaped sclerotized stripes; dorsal sclerite with two slender, lateral sclerites projecting inwards to apex over lobes, forming two teeth-like tips; ventral sclerite entirely sclerotized, constricted basally with two small spines, broadened from half-way forming a subtriangular process with a row of black spines along margin, visible in lateral view; two subtriangular membranous lobes slightly shorter than process, located laterally, surface densely covered with pits (Figs <xref ref-type="fig" rid="F9">9</xref>–<xref ref-type="fig" rid="F11">11</xref>). Paraproct trilobed; inner lobe weakly sclerotized, large and square, with slender sclerotized stripe along inner margin; median lobe mostly sclerotized, more strongly at base, subapically curved to form right angle, near apex two rows of small black spines, apex rounded with a ring of claw-like spines; outer lobe shorter than median lobe, weakly sclerotized, apex rounded and more heavily sclerotized, inner edge with some irregular nicks (Figs <xref ref-type="fig" rid="F10">10C, D</xref>, <xref ref-type="fig" rid="F11">11D</xref>).</p><fig id="F9" position="float" orientation="portrait"><object-id xmlns:xlink="http://www.w3.org/1999/xlink" content-type="doi" xlink:type="simple">10.3897/zookeys.1039.60144.figure9</object-id><object-id xmlns:xlink="http://www.w3.org/1999/xlink" content-type="arpha" xlink:type="simple">CC866094-6682-5791-9B44-B7BFCF02299B</object-id><label>Figure 9.</label><caption><p><italic><tp:taxon-name><tp:taxon-name-part taxon-name-part-type="genus" reg="Amphinemura">Amphinemura</tp:taxon-name-part> <tp:taxon-name-part taxon-name-part-type="species" reg="cordiformis">cordiformis</tp:taxon-name-part></tp:taxon-name></italic> male terminalia <bold>A</bold> ventral view <bold>B</bold> dorsal view <bold>C</bold> lateral view <bold>D</bold> epiproct, dorsal view.</p></caption><graphic xmlns:xlink="http://www.w3.org/1999/xlink" xlink:href="zookeys-1039-109-g009.jpg" position="float" orientation="portrait" xlink:type="simple" id="oo_545323.jpg"><uri content-type="original_file" xlink:type="simple">https://binary.pensoft.net/fig/545323</uri></graphic></fig></tp:treatment-sec><tp:treatment-sec sec-type="remarks" id="SECID0EYRAE"><title>Remarks.</title><p>Compared to the specimens described from Guizhou province, the ones from Hunan province present slight discrepancies in males. The Hunan specimens have a pair of V-shaped sclerotized stripes below the notch in the dorsal view of epiproct, and the ventral sclerite basally bears two small spines, which are obscure in the Guizhou specimens. Additionally, the paraproct outer lobe of the Hunan specimens is thicker, apically rounded, and bears some irregular nicks along the inner edge. The inner lobe has a slender sclerotized stripe along its inner margin and the median lobe bears two rows of spines subapically and a ring of claw-like spines apically whereas the inner lobe is triangular and slightly sclerotized in the Guizhou specimens, and the number and arrangement of the spines near the apex of median lobe are variable. As mentioned above, the enumerated characters probably refer to geographical or individual variability.</p><fig id="F10" position="float" orientation="portrait"><object-id xmlns:xlink="http://www.w3.org/1999/xlink" content-type="doi" xlink:type="simple">10.3897/zookeys.1039.60144.figure10</object-id><object-id xmlns:xlink="http://www.w3.org/1999/xlink" content-type="arpha" xlink:type="simple">9FB70149-C9DB-5081-AAB7-D181ABC6476C</object-id><label>Figure 10.</label><caption><p><italic><tp:taxon-name><tp:taxon-name-part taxon-name-part-type="genus" reg="Amphinemura">Amphinemura</tp:taxon-name-part> <tp:taxon-name-part taxon-name-part-type="species" reg="cordiformis">cordiformis</tp:taxon-name-part></tp:taxon-name></italic> male <bold>A</bold> epiproct, ventral view <bold>B</bold> epiproct, lateral view <bold>C</bold> right paraproct, ventral view <bold>D</bold> apex of the median right paraproct lobe, ventral view.</p></caption><graphic xmlns:xlink="http://www.w3.org/1999/xlink" xlink:href="zookeys-1039-109-g010.jpg" position="float" orientation="portrait" xlink:type="simple" id="oo_545324.jpg"><uri content-type="original_file" xlink:type="simple">https://binary.pensoft.net/fig/545324</uri></graphic></fig><fig id="F11" position="float" orientation="portrait"><object-id xmlns:xlink="http://www.w3.org/1999/xlink" content-type="doi" xlink:type="simple">10.3897/zookeys.1039.60144.figure11</object-id><object-id xmlns:xlink="http://www.w3.org/1999/xlink" content-type="arpha" xlink:type="simple">B454B7F1-C75D-5EBE-A172-56B4B2887B5B</object-id><label>Figure 11.</label><caption><p><italic><tp:taxon-name><tp:taxon-name-part taxon-name-part-type="genus" reg="Amphinemura">Amphinemura</tp:taxon-name-part> <tp:taxon-name-part taxon-name-part-type="species" reg="cordiformis">cordiformis</tp:taxon-name-part></tp:taxon-name></italic> male <bold>A</bold> terminalia, dorsal view <bold>B</bold> terminalia, ventral view <bold>C</bold> epiproct, lateral view <bold>D</bold> right paraproct, ventral view.</p></caption><graphic xmlns:xlink="http://www.w3.org/1999/xlink" xlink:href="zookeys-1039-109-g011.jpg" position="float" orientation="portrait" xlink:type="simple" id="oo_545325.jpg"><uri content-type="original_file" xlink:type="simple">https://binary.pensoft.net/fig/545325</uri></graphic></fig><fig id="F12" position="float" orientation="portrait"><object-id xmlns:xlink="http://www.w3.org/1999/xlink" content-type="doi" xlink:type="simple">10.3897/zookeys.1039.60144.figure12</object-id><object-id xmlns:xlink="http://www.w3.org/1999/xlink" content-type="arpha" xlink:type="simple">B8F192A9-7946-509E-ABC5-E9ED7F558E2C</object-id><label>Figure 12.</label><caption><p>Habitat of <italic><tp:taxon-name><tp:taxon-name-part taxon-name-part-type="genus" reg="Amphinemura">Amphinemura</tp:taxon-name-part> <tp:taxon-name-part taxon-name-part-type="species" reg="cordiformis">cordiformis</tp:taxon-name-part></tp:taxon-name></italic> in China, Hunan Province, Mangshan National Natural Reserve, Guizizhai (Photograph by Huo Qing-Bo).</p></caption><graphic xmlns:xlink="http://www.w3.org/1999/xlink" xlink:href="zookeys-1039-109-g012.jpg" position="float" orientation="portrait" xlink:type="simple" id="oo_545326.jpg"><uri content-type="original_file" xlink:type="simple">https://binary.pensoft.net/fig/545326</uri></graphic></fig></tp:treatment-sec></tp:taxon-treatment>
